# Supplementary material for: Genome-Wide Association Study of Irritable vs. Elated Mania Suggests Genetic Differences between Clinical Subtypes of Bipolar Disorder
Source: PLoS One. 2013 Jan 10;8(1):e53804. doi: 10.1371/journal.pone.0053804 (PMC3542199; doi:10.1371/journal.pone.0053804)
Supplement: Table S1 — Summary of the most significant SNPs in the GAIN analysis of irritable vs. elated mania with comparison to the results of the irritable mania vs. control and elated mania vs. control analyses. Key: Chr = chromosome; A1/A2 = alleles 1 (major) and 2 (minor); MAF = minor allele frequency; IM = irritable mania; EM = elated mania; CTL = control; OR = odds ratio; P = p value; Perm P = permuted p value. (XLS) [file pone.0053804.s002.xls]

## Sheet: Table S1
					MAFs			IM vs. EM			IM vs. CTL			EM vs. CTL
Gene(s)	SNP	Chr	Position	A1/A2	IM	EM	CTL	OR	P	Perm P	OR	P	Perm P	OR	P
LRRC7 (1p31.1)	rs721242	1	70265149	T/C	0.1154	0.226	0.233	0.4468	0.0001065	0.0002055	0.4293	3.947e-05	3.7e-05	0.9608	0.609
leucine rich repeat containing 7	rs17097485	1	70265472	G/T	0.1282	0.2491	0.2602	0.4433	4.289e-05	0.0001125	0.4182	9.087e-06	1.1e-05	0.9434	0.4395
	rs10493463	1	70266291	T/C	0.1111	0.2313	0.2343	0.4154	2.883e-05	4.81e-05	0.4086	1.722e-05	2e-05	0.9836	0.8315
	rs10493467	1	70273279	A/G	0.114	0.2205	0.228	0.455	0.0002042	0.0002075	0.4357	7.456e-05	9.533e-05	0.9577	0.5888
CNTN6 (3p26.3)	rs155390	3	1396673	C/A	0.2393	0.3446	0.3794	0.5983	0.001349	0.00117	0.5147	2.477e-05	2.1e-05	0.8602	0.02774
contactin 6	rs155391	3	1396900	G/A	0.2393	0.344	0.3795	0.5999	0.00143	0.001202	0.5144	2.439e-05	2e-05	0.8575	0.02466
	rs2291100	3	1399850	G/T	0.2284	0.3565	0.38	0.5343	0.0001142	9.08e-05	0.4831	5.471e-06	1e-06	0.9042	0.1398
GABRG1 (4p12)	rs16859041	4	45741546	C/T	0.06838	0.02732	0.02081	2.613	0.0008758	0.00207	3.453	1.29e-05	0.0001026	1.321	0.1932
GABA A receptor, gamma 1	rs9654078	4	45808238	T/G	0.06838	0.02563	0.02085	2.791	0.0003962	0.0008235	3.446	1.337e-05	8.955e-05	1.235	0.3328
	rs904154	4	45821128	C/A	0.06897	0.02387	0.02231	3.03	0.0001365	0.0004106	3.246	3.254e-05	8.108e-05	1.072	0.752
	rs34946656	4	45824439	T/C	0.06838	0.02432	0.02081	2.945	0.0001984	0.0006468	3.453	1.29e-05	8.955e-05	1.173	0.4704
	rs11939005	4	45836255	C/T	0.06838	0.02432	0.02081	2.945	0.0001984	0.0006468	3.453	1.29e-05	8.955e-05	1.173	0.4704
	rs11936504	4	45858242	A/T	0.06838	0.02443	0.02132	2.93	0.0002133	0.0005571	3.369	1.884e-05	0.0001102	1.15	0.5246
	rs11930818	4	45858327	T/C	0.06838	0.02491	0.0218	2.873	0.0002724	0.0008101	3.293	2.666e-05	0.0001606	1.146	0.5293
	rs11936542	4	45858351	C/T	0.06838	0.025	0.02178	2.862	0.0002874	0.0007636	3.296	2.62e-05	0.000146	1.152	0.5154
GNAQ (9q21.2)	rs10781474	9	79752798	T/C	0.4009	0.2765	0.2832	1.751	9.284e-05	8.417e-05	1.694	0.0001934	0.000175	0.9673	0.6497
guanine nucleotide binding	rs11145629	9	79754260	G/A	0.4017	0.2776	0.2827	1.747	9.207e-05	9.12e-05	1.704	0.0001536	0.0001505	0.9751	0.7298
protein (G protein), q polypeptide	rs4745687	9	79809631	C/T	0.4103	0.2817	0.287	1.774	5.568e-05	8.417e-05	1.728	9.61e-05	0.0001058	0.9743	0.7206
	rs11145653	9	79812915	T/G	0.4017	0.277	0.2836	1.753	8.447e-05	0.0001199	1.696	0.000176	0.000175	0.9676	0.6519
	rs4745690	9	79856622	C/T	0.406	0.2794	0.2817	1.742	9.68e-05	9.976e-05	1.714	0.0001259	7.337e-05	0.9888	0.8775
GPR144 (9q33.3)	rs4838179	9	126261245	G/A	0.5	0.3654	0.3766	1.737	7.108e-05	0.0001085	1.656	0.0002423	0.0003414	0.9531	0.4796
G protein-coupled receptor 144	rs7041730	9	126262060	C/T	0.5	0.3606	0.3742	1.773	3.766e-05	3.9e-05	1.673	0.0001796	0.0002706	0.9434	0.3925
	rs7851429	9	126264593	C/T	0.5043	0.3597	0.3693	1.811	1.911e-05	1.9e-05	1.738	5.707e-05	7.814e-05	0.9595	0.5454
	rs7851555	9	126264686	C/T	0.5	0.3609	0.3718	1.771	3.915e-05	3.7e-05	1.689	0.0001346	0.0001864	0.9539	0.4888
near NRP1 (10p11.22)	rs11009199	10	33382334	G/A	0.235	0.134	0.1397	1.986	4.193e-05	9.384e-05	1.893	0.0001051	0.0001981	0.9529	0.6147
Neuropilin 1	rs17230579	10	33388051	A/G	0.2692	0.1625	0.1752	1.899	5.789e-05	9.611e-05	1.734	0.0004451	0.0006264	0.9134	0.3023
SLITRK6 region (13q31.1)	rs9566006	13	84529842	C/T	0.3034	0.188	0.2035	1.881	3.797e-05	6.14e-05	1.705	0.0004087	0.0004221	0.9064	0.2357
slit and trk like 6	rs9566009	13	84530015	C/T	0.3376	0.2185	0.2275	1.823	5.409e-05	9.071e-05	1.731	0.0001804	0.0002132	0.9496	0.5121
	rs9602646	13	84533965	A/G	0.3419	0.2218	0.2265	1.822	5.119e-05	8.589e-05	1.774	8.647e-05	0.0001181	0.9733	0.7315
	rs2210933	13	84558060	G/A	0.2906	0.1696	0.1844	2.005	7.767e-06	1.9e-05	1.812	0.0001028	0.0001764	0.9035	0.2388
	rs7321552	13	84558547	C/T	0.2906	0.169	0.1846	2.014	6.848e-06	1.8e-05	1.81	0.0001062	0.0001619	0.8986	0.2151
	rs7320384	13	84558639	A/C	0.2906	0.1702	0.1864	1.997	8.881e-06	2.1e-05	1.789	0.0001445	0.0003201	0.8958	0.2009
	rs1500679	13	84559351	C/T	0.3009	0.1753	0.1899	2.025	6.647e-06	1e-05	1.836	7.99e-05	0.0001071	0.9065	0.2565
	rs17079247	13	84563880	T/C	0.235	0.1139	0.1176	2.391	2.131e-07	4e-06	2.305	3.991e-07	2e-06	0.9641	0.7219
	rs7319760	13	84564108	A/G	0.2906	0.1696	0.1844	2.005	7.767e-06	1.9e-05	1.812	0.0001028	0.0001764	0.9035	0.2388
	rs7316927	13	84576044	A/G	0.2308	0.1136	0.1176	2.342	4.887e-07	4e-06	2.251	9.988e-07	3e-06	0.961	0.699
	rs7987820	13	84585984	G/T	0.2931	0.1771	0.1868	1.927	2.552e-05	3.5e-05	1.805	0.0001168	0.0001569	0.9365	0.4437
	rs1500689	13	84591589	G/C	0.2736	0.1597	0.1872	1.981	3.877e-05	3.7e-05	1.635	0.002611	0.002681	0.8251	0.03202
	rs11842896	13	84606460	G/A	0.2863	0.1686	0.1854	1.978	1.287e-05	3e-05	1.762	0.0002278	0.0003547	0.8911	0.1814
	rs7317078	13	84614737	G/A	0.2826	0.1646	0.1828	1.999	1.24e-05	1.5e-05	1.761	0.0002753	0.0003324	0.8811	0.1487
	rs9575786	13	84615331	A/T	0.2931	0.1713	0.1889	2.006	7.888e-06	1.4e-05	1.78	0.0001666	0.0001872	0.8873	0.1643
	rs1953665	13	84626204	C/T	0.2845	0.1673	0.1823	1.979	1.419e-05	1.5e-05	1.784	0.0001825	0.0002485	0.9012	0.2313
	rs9566037	13	84626433	G/A	0.2436	0.1293	0.1355	2.169	2.914e-06	1e-05	2.054	9.409e-06	1.9e-05	0.9472	0.576
	rs9575793	13	84626478	A/C	0.2906	0.169	0.1849	2.014	6.848e-06	1.9e-05	1.806	0.000112	0.0001932	0.8968	0.2063
	rs9566044	13	84656872	C/T	0.2564	0.1367	0.155	2.178	1.715e-06	7e-06	1.881	7.695e-05	8.598e-05	0.8635	0.1188
	rs9575818	13	84661315	A/G	0.1667	0.07542	0.07468	2.452	3.291e-06	1.9e-05	2.478	1.543e-06	1.2e-05	1.011	0.9327
	rs9575820	13	84662197	G/T	0.2284	0.113	0.1182	2.325	7.306e-07	3e-06	2.209	2.1e-06	3e-06	0.9499	0.6171
	rs9575827	13	84670950	G/A	0.2265	0.1127	0.1171	2.306	9.272e-07	6e-06	2.207	2.12e-06	8e-06	0.9573	0.6716
	rs7322604	13	84671769	T/C	0.2222	0.1128	0.1167	2.247	2.331e-06	9e-06	2.164	4.418e-06	1.3e-05	0.963	0.715
	rs9566049	13	84704591	A/G	0.2328	0.1229	0.1237	2.165	4.822e-06	8e-06	2.15	3.941e-06	1e-05	0.9931	0.945
	rs9602697	13	84707509	T/C	0.235	0.1229	0.124	2.192	2.874e-06	8e-06	2.17	2.543e-06	9e-06	0.9898	0.9182
	rs9575849	13	84708502	T/G	0.235	0.1204	0.1233	2.245	1.455e-06	5e-06	2.185	2.09e-06	1e-05	0.9731	0.7862
	rs9602702	13	84709377	C/T	0.2348	0.1191	0.1228	2.269	1.317e-06	4e-06	2.192	2.292e-06	3e-06	0.9658	0.7314
	rs9635066	13	84710001	G/A	0.235	0.1208	0.1228	2.236	1.654e-06	4e-06	2.195	1.837e-06	3e-06	0.9815	0.8533
	rs9575862	13	84748645	T/C	0.2094	0.1176	0.137	1.988	8.516e-05	0.0001682	1.669	0.002812	0.003833	0.8395	0.07717
	rs9575863	13	84761299	T/C	0.1581	0.07185	0.08228	2.426	6.879e-06	2e-05	2.095	0.0001221	0.0002735	0.8634	0.235
	rs9566062	13	84761734	G/A	0.1581	0.07888	0.08761	2.193	6.384e-05	0.0001398	1.956	0.000483	0.0006822	0.8919	0.3371
	rs1331544	13	84874269	T/A	0.141	0.06243	0.07752	2.466	1.316e-05	5.476e-05	1.954	0.0009024	0.00154	0.7923	0.07311
	rs10507950	13	84880981	G/T	0.1667	0.07372	0.09408	2.513	1.798e-06	5e-06	1.926	0.000493	0.0006714	0.7664	0.02622
GRIA3 (Xq25)	rs5910003	X	122346903	C/G	0.5137	0.3607	0.3911	1.872	6.745e-05	0.0001165	1.644	0.00141	0.001846	0.8783	0.09809
Glutamate receptor, ionotrophic,	rs5958236	X	122349741	A/G	0.5191	0.3512	0.3872	1.994	1.124e-05	2.4e-05	1.708	0.0005798	0.0004811	0.8567	0.04963
AMPA 3	rs550640	X	122356484	A/G	0.5137	0.3528	0.3885	1.938	2.6e-05	4.767e-05	1.662	0.0011	0.001181	0.8579	0.05158
	rs670678	X	122367599	T/C	0.5137	0.348	0.3839	1.979	1.431e-05	3.1e-05	1.695	0.0007051	0.0005287	0.8564	0.0509
